# Supplementary material for: Genetic variation at aryl hydrocarbon receptor (AHR) loci in populations of Atlantic killifish (Fundulus heteroclitus) inhabiting polluted and reference habitats
Source: BMC Evol Biol. 2014 Jan 14;14:6. doi: 10.1186/1471-2148-14-6 (PMC3899389; doi:10.1186/1471-2148-14-6)
Supplement: Additional file 4: Table S1 — Locus-by-locus F-statistics for AHR-related loci from Fundulus heteroclitus. The locus-by-locus AMOVA feature of Arlequin was used to determine F-statistics for each variable nucleotide. Nucleotide positions that were significantly different among populations within each class (FSC), among all populations (FST), and between the set of populations classified as polluted as compared to those classified as reference (FCT) were assessed using a significant cutoff of p < 0.0001. SS=synonymous site; NS=nonsynonymous site; nonsynonymous positions are also shaded. Nucleotide number (nt#) refers to the position with respect to the ATG translational start (A=1) unless otherwise specified. [file 1471-2148-14-6-S4.xls]

## Sheet: Table S1
Table S1. Locus-by-locus F-statistics for AHR loci from Fundulus heteroclitus.
AHR1										AHR2									AHRR
AHR1	Exon 10	cDNA								AHR2									AHRR
SNP #	nt#	nt#	SS or NS	FSC	p-value	FST	p-value	FCT	p-value	SNP #	nt#	SS or NS	FSC	p-value	FST	p-value	FCT	p-value	SNP #	nt#	SS or NS	FSC	p-value	FST	p-value	FCT	p-value
1	87	1248	SS	0.1045	0.00391	0.06133	0.00098	-0.04821	1	1	6	SS	0.07988	0.01173	0.05274	0.04399	-0.0295	0.7478	1	126	SS	0.01356	0.33333	0.02893	0.14272	0.01558	0.40567
2	128	1289	NS	-0.00511	0.00196	0.17411	0	0.17831	0.03324	2	107	NS	0.00386	0.18964	0.03689	0.1564	0.03316	0.27859	2	255	NS	0.13184	0.01564	0.06391	0.01369	-0.07825	1
3	235	1396	NS	0.24535	0	0.19616	0	-0.06519	0.57185	3	156	SS	0.10427	0.04399	0.07121	0.02835	-0.0369	0.67155	3	272	NS	0.11264	0.02053	0.05506	0.03715	-0.06488	0.80156
4	286	1447	NS	0.21458	0	0.16609	0	-0.06174	0.74389	4	357	SS	-0.04643	1	-0.02892	1	0.01673	0.3607	4	334	NS	0.03882	0.0782	0.03236	0.14174	-0.00672	0.36559
5	369	1530	SS	0.197	0	0.15296	0	-0.05485	0.72825	5	456	SS	-0.04643	1	-0.02892	1	0.01673	0.35484	5	382	SS	0.07788	0.02639	0.10667	0.01369	0.03122	0.39394
6	438	1599	SS	0.11326	0	0.06841	0.00098	-0.05057	0.85533	6	740	NS	0.21057	0	0.33076	0	0.15225	0.21408	6	411	SS	0.5313	0	0.38755	0	-0.30671	1
7	492	1653	SS	0.05068	0.02151	0.05262	0.02835	0.00204	0.26588	7	747	SS	0.17538	0	0.26365	0	0.10704	0.11535	7	567	SS	0.12593	0.00391	0.06055	0.01857	-0.07481	1
8	535	1696	SS	0.08891	0.00196	0.07665	0.00489	-0.01346	0.60802	8	792	SS	0.20461	0.00098	0.26769	0	0.07931	0.14076	8	612	SS	0.44135	0	0.30323	0	-0.24722	1
9	633	1794	SS	0.04385	0.06061	0.05286	0.03715	0.00942	0.59433	9	831	SS	0.02636	0.09286	0.06566	0.08016	0.04036	0.27761	9	777	SS	0.10926	0.04106	0.15209	0.00489	0.04808	0.3998
10	688	1849	NS	0.31249	0	0.22877	0	-0.12176	0.66471	10	834	SS	-0.00883	0.25709	0.00015	0.3607	0.0089	0.55523	10	810	SS	0.0389	0.14858	0.01026	0.21505	-0.0298	0.81232
11	690	1851	SS	0.15934	0	0.1627	0	0.00401	0.44184	11	873	SS	0.09728	0.05767	0.07687	0.02835	-0.02261	0.6999	11	834	SS	0.05317	0.33822	0.04457	0.07918	-0.00908	0.6002
12	723	1884	SS	0.30051	0	0.20663	0	-0.13422	0.85533	12	1035	SS	0.02279	0.00489	0.13471	0.00782	0.11453	0.09482	12	904	NS	-0.01537	1	-0.00013	0.76149	0.01502	0.18475
13	808	1969	NS	0.06047	0.11339	0.04169	0.03519	-0.01999	0.72825	13	1038	SS	0.10602	0.05181	0.10356	0.01564	-0.00275	0.67644	13	936	SS	0.19412	0.00489	0.14145	0	-0.06535	0.60997
14	820	1981	NS	-0.02562	1	-0.01587	1	0.00951	0.27761	14	1269	SS	0.07705	0.9433	0.06571	0.02151	-0.01228	0.69892	14	954	SS	0.21239	0.01662	0.12476	0.00196	-0.11126	0.89443
15	1071	2232	SS	0.14908	0	0.15407	0	0.00586	0.31574	15	1358	NS	-0.04643	1	-0.02892	1	0.01673	0.37243	15	1095	SS	0.01934	0.49462	0.04781	0.14174	0.02903	0.18768
16	1083	2244	SS	0.27937	0	0.19806	0	-0.11283	0.913	16	1374	SS	-0.00883	0.2346	0.00015	0.35484	0.0089	0.53763	16	1143	SS	0.02557	0.18671	0.0561	0.09971	0.03133	0.28935
17	1128	2289	NS	0.23766	0	0.16784	0	-0.09159	0.68622	17	1641	SS	0.09216	0.07625	0.08637	0.02053	-0.00638	0.70381	17	1164	SS	0.05573	0.14076	0.0407	0.0958	-0.01592	0.68524
18	1188	2349	SS	0.1263	0	0.09863	0	-0.03167	0.56794	18	1770	SS	0.13878	0.04888	0.20393	0.00098	0.07566	0.37928	18	1227	SS	0.14243	0.00489	0.23373	0	0.10647	0.31183
19	1189	2350	NS	0.2556	0	0.17074	0	-0.114	0.89736	19	1779	SS	0.14592	0.04692	0.15824	0.00587	0.01443	0.52395	19	1238	NS	0.00342	0.58065	-0.00405	0.52493	-0.00749	0.71652
20	1200	2361	SS	0.15809	0	0.16949	0	0.01354	0.40567	20	1813	NS	0.35472	0.11632	0.2581	0	-0.14973	0.62463	20	1239	SS	0.01934	0.50049	0.04781	0.13783	0.02903	0.2131
21	1208	2369	NS	0.13878	0	0.15029	0	0.01337	0.29326	21	1929	SS	0.04264	0.31574	0.06868	0.04497	0.0272	0.2434	21	1299	SS	0.01395	0.38514	0.00537	0.37341	-0.0087	0.60215
22	1209	2370	SS	0.1583	0	0.19891	0	0.04826	0.1564	22	2396	NS	0.04805	0.05474	0.05321	0.08407	0.00542	0.58553	22	1383	SS	0.00138	0.72825	-0.01731	0.53763	-0.01872	0.70088
23	1220	2381	NS	0.17073	0	0.13865	0	-0.03868	0.72923	23	2490	SS	0.06851	0	0.3661	0	0.31948	0.03715	23	1391	NS	0.1136	0.18182	0.05597	0.03715	-0.06502	0.7957
24	1221	2382	SS	0.17073	0	0.13865	0	-0.03868	0.7087	24	2463	NS	0.29847	0.01466	0.2101	0.00098	-0.12598	0.68915	24	1401	SS	0.17368	0.53372	0.09231	0.00391	-0.09847	1
25	1274	2435	NS	0.11183	0.00196	0.06886	0.0088	-0.04838	0.70479	25	2561	NS	0.33755	0.00684	0.22108	0	-0.17582	0.77322	25	1449	SS	0.00342	0.55425	-0.00405	0.52981	-0.00749	0.6784
26	1296	2457	NS	0.2834	0	0.1927	0	-0.12656	0.84164	26	2573	NS	0.04227	0.2219	0.18828	0	0.15245	0.06647	26	1461	SS	0.00342	0.57478	-0.00405	0.52786	-0.00749	0.69404
27	1316	2477	NS	0.05313	0.12414	0.04359	0.04692	-0.01007	0.5259	27	2638	NS	0.04555	0.88759	0.03442	0.13392	-0.01166	0.58944	27	1486	NS	-0.01537	1	-0.00013	0.76442	0.01502	0.18866
28	1326	2487	SS	0.27137	0	0.18322	0	-0.12098	0.85728	28	2682	SS	0.52201	0	0.42084	0	-0.21166	0.48778	28	1514	NS	0.04332	0.11241	0.01111	0.174	-0.03367	0.70674
29	1457	2618	NS	-0.02562	1	-0.01587	1	0.00951	0.26979	29	2757	SS	0.0669	0.03519	0.04892	0.05963	-0.01927	0.54839	29	1542	SS	0.05311	0.05963	0.07299	0.04497	0.021	0.37439
30	1488	2649	SS	0.38009	0	0.29053	0	-0.14449	0.73216										30	1587	SS	0.29822	0.13392	0.21226	0	-0.12249	0.79277
31	1511	2672	NS	0.44992	0	0.335	0	-0.2089	0.87781										31	1611	SS	0.15293	0.55621	0.1759	0.00098	0.02711	0.40274
																			32	1662	SS	0.02673	0.26784	0.0025	0.28739	-0.0249	0.48289
																			33	1685	NS	0.01287	0.38514	-0.01155	0.43304	-0.02473	0.89932
																			34	1729	NS	-0.01537	1	-0.00013	0.77028	0.01502	0.18573
																			35	1731	SS	0.05633	0.0391	0.14545	0.00293	0.09444	0.19062
																			36	1791	SS	0.06611	0.02933	0.04419	0.0567	-0.02348	0.72434
																			37	1938	SS	0.00342	0.64125	-0.00405	0.54839	-0.00749	0.69892
																			38	2007	SS	0.28346	0.00587	0.30033	0	0.02355	0.38905
