# Supplementary material for: Genetic variation at aryl hydrocarbon receptor (AHR) loci in populations of Atlantic killifish (Fundulus heteroclitus) inhabiting polluted and reference habitats
Source: BMC Evol Biol. 2014 Jan 14;14:6. doi: 10.1186/1471-2148-14-6 (PMC3899389; doi:10.1186/1471-2148-14-6)
Supplement: Additional file 5: Table S2 — Pairwise geographic distances (km) for locations where Fundulus heteroclitus were collected for this study. [file 1471-2148-14-6-S5.xls]

## Sheet: Table S2
Table S2.Pairwise geographic distances (km) for locations where Fundulus heteroclitus were collected for this study.
	Scorton Creek, MA	New Bedford Harbor, MA	Jamaica Bay, NY	Yacht Club, NJ	Piles Creek, NJ	Sandy Hook, NJ	Flax Pond, NY
Scorton Creek, MA	0
New Bedford Harbor, MA	72.6	0
Jamaica Bay, NY	556	495	0
Yacht Club, NJ	544.6	483.6	41.6	0
Piles Creek, NJ	544.1	483.2	47.7	20.2	0
Sandy Hook, NJ	590.8	529.9	94.4	66.9	59.9	0
Flax Pond, NY	615.9	555	188.2	176.8	182.9	229.7	0
